# Supplementary material for: Variability among the Isolates of Broad Bean Mottle Virus and Encapsidation of Host RNAs
Source: Pathogens. 2022 Jul 21;11(7):817. doi: 10.3390/pathogens11070817 (PMC9321246; doi:10.3390/pathogens11070817)
Supplement: Supplementary file 1 [file pathogens-11-00817-s001.zip]

Archive with 5 entries (5 files):
- Figure S2 1a Alignment.pdf
- Figure S3 2a Alignment.pdf
- Figure S4 3a Alignment.pdf
- Figure S5 4a Alignment.pdf
- Supplementary Materials.pdf
